# Supplementary material for: FKBP9 promotes the malignant behavior of glioblastoma cells and confers resistance to endoplasmic reticulum stress inducers
Source: J Exp Clin Cancer Res. 2020 Feb 28;39:44. doi: 10.1186/s13046-020-1541-0 (PMC7048151; doi:10.1186/s13046-020-1541-0)
Supplement: Supplementary file 8 — Additional file 8: Table S2. The list of significant transcripts that caused by FKBP9 depletion of SF-539 cells. (p value< 0.05, log2 fold change> 1). RNA was extracted from shControl and shFKBP9 cells and RNA-Seq was performed by the Novogene Corporation (Beijing, China). The list of significant transcripts that caused by FKBP9 depletion of SF-539 cells was shown. [file 13046_2020_1541_MOESM8_ESM.xlsx]

## Sheet: Sheet1
The list of significant transcripts that caused by FKBP9 depletion of SF-539 cells
gene_id	shFKBP9	shCtrl	log2FoldChange	pvalue	padj	gene_name	gene_chr	gene_start	gene_end	gene_strand	gene_length	gene_biotype	gene_description	tf_family
ENSG00000254612	556.771	71.3696	2.96144	2.76572e-10	3.29217e-06	AP001000.1	11	127940913	127941654	-	742	processed_pseudogene	similar to DnaJ (Hsp40) homolog, subfamily B, member 6 pseudogene	-
ENSG00000211896	34.2179	1.38778e-17	8.10275	1.16814e-07	0.000927	IGHG1	14	105736343	105743071	-	2762	IG_C_gene	immunoglobulin heavy constant gamma 1 (G1m marker) [Source:HGNC Symbol;Acc:HGNC:5525]	-
ENSG00000128965	290.311	74.2631	1.965	2.02393e-05	0.0803062	CHAC1	15	40952962	40956519	+	2058	protein_coding	ChaC glutathione specific gamma-glutamylcyclotransferase 1 [Source:HGNC Symbol;Acc:HGNC:28680]	-
ENSG00000207827	437.538	119.594	1.87012	2.80149e-05	0.0952787	MIR30A	6	71403551	71403621	-	71	miRNA	microRNA 30a [Source:HGNC Symbol;Acc:HGNC:31624]	-
ENSG00000186847	24.8866	0.961394	4.52079	3.36527e-05	0.100146	KRT14	17	41582279	41586921	-	2281	protein_coding	keratin 14 [Source:HGNC Symbol;Acc:HGNC:6416]	-
ENSG00000136244	69.4695	14.4644	2.2537	8.58981e-05	0.204498	IL6	7	22725884	22732002	+	2069	protein_coding	interleukin 6 [Source:HGNC Symbol;Acc:HGNC:6018]	-
ENSG00000214967	34.2179	3.85493	3.10799	0.000102431	0.217429	NPIPA7	16	16379055	16393954	+	1401	protein_coding	nuclear pore complex interacting protein family member A7 [Source:HGNC Symbol;Acc:HGNC:41982]	-
ENSG00000163017	387.771	119.594	1.69597	0.000137251	0.237358	ACTG2	2	73892314	73919865	+	3811	protein_coding	actin, gamma 2, smooth muscle, enteric [Source:HGNC Symbol;Acc:HGNC:145]	-
ENSG00000172062	691.557	218.937	1.65874	0.000139582	0.237358	SMN1	5	70925030	70953942	+	3097	protein_coding	survival of motor neuron 1, telomeric [Source:HGNC Symbol;Acc:HGNC:11117]	-
ENSG00000278817	73.6167	18.3224	1.99877	0.000329003	0.46074	AC007325.4	KI270734.1	131494	137392	+	1213	protein_coding	protein DGCR6 [Source:NCBI gene;Acc:102724770]	-
ENSG00000203721	36.2915	5.78393	2.62278	0.000391938	0.491098	LINC00862	1	200253419	200400705	-	3174	lincRNA	long intergenic non-protein coding RNA 862 [Source:HGNC Symbol;Acc:HGNC:21901]	-
ENSG00000128422	14.5185	1.38778e-17	6.87281	0.000517265	0.615726	KRT17	17	41619441	41624842	-	3130	protein_coding	keratin 17 [Source:HGNC Symbol;Acc:HGNC:6427]	-
ENSG00000196656	390.881	141.778	1.46225	0.000949344	0.982653	AC004057.1	4	113214046	113217170	-	498	transcribed_processed_pseudogene	ribosomal protein S26 (RPS26) pseudogene	-
ENSG00000275302	43.5492	10.6064	2.02444	0.00120867	1	CCL4	17	36103590	36105621	+	2032	protein_coding	C-C motif chemokine ligand 4 [Source:HGNC Symbol;Acc:HGNC:10630]	-
ENSG00000187243	42.5124	9.64193	2.1256	0.00150116	1	MAGED4B	X	52061827	52069248	-	4947	protein_coding	MAGE family member D4B [Source:HGNC Symbol;Acc:HGNC:22880]	-
ENSG00000231764	18.6657	1.9259	3.19333	0.00159793	1	DLX6-AS1	7	96955141	97014065	-	16633	antisense	DLX6 antisense RNA 1 [Source:HGNC Symbol;Acc:HGNC:37151]	-
ENSG00000236824	46.6596	12.5354	1.88528	0.00160424	1	BCYRN1	2	47335315	47335514	+	200	scRNA	brain cytoplasmic RNA 1 [Source:HGNC Symbol;Acc:HGNC:1022]	-
ENSG00000183628	55.9909	16.3934	1.764	0.00204509	1	DGCR6	22	18906028	18914238	+	5262	protein_coding	DiGeorge syndrome critical region gene 6 [Source:HGNC Symbol;Acc:HGNC:2846]	-
ENSG00000137962	107.832	37.6123	1.51623	0.00210996	1	ARHGAP29	1	94148988	94275068	-	15524	protein_coding	Rho GTPase activating protein 29 [Source:HGNC Symbol;Acc:HGNC:30207]	-
ENSG00000274276	15.5553	0.961394	3.84704	0.00213372	1	CBSL	21	6444869	6468040	-	4004	protein_coding	cystathionine-beta-synthase like [Source:HGNC Symbol;Acc:HGNC:51829]	-
ENSG00000138395	98.5002	32.7898	1.58305	0.00214202	1	CDK15	2	201790461	201895550	+	6141	protein_coding	cyclin dependent kinase 15 [Source:HGNC Symbol;Acc:HGNC:14434]	-
ENSG00000163032	29.0338	5.78393	2.30209	0.002639	1	VSNL1	2	17539126	17657018	+	3833	protein_coding	visinin like 1 [Source:HGNC Symbol;Acc:HGNC:12722]	-
ENSG00000260884	38.3651	10.6064	1.84213	0.00360547	1	AC009120.3	16	74313337	74315634	+	513	lincRNA	novel transcript	-
ENSG00000151012	244.691	99.34	1.29938	0.00385651	1	SLC7A11	4	138164097	138242349	-	9645	protein_coding	solute carrier family 7 member 11 [Source:HGNC Symbol;Acc:HGNC:11059]	-
ENSG00000198134	10.3712	1.38778e-17	6.3923	0.00417417	1	AC007537.1	12	12111163	12111489	+	327	processed_pseudogene	prothymosin, alpha (PTMA) pseudogene	-
ENSG00000273033	83.9849	29.8963	1.48609	0.00444838	1	LINC02035	3	122886941	122892416	+	5476	lincRNA	long intergenic non-protein coding RNA 2035 [Source:HGNC Symbol;Acc:HGNC:52875]	-
ENSG00000270808	13.4816	0.961394	3.64235	0.00528154	1	AC022400.4	10	73740538	73740823	-	286	processed_pseudogene	ataxin 1-like (ATXN1L) pseudogene	-
ENSG00000259158	13.4816	0.961394	3.64235	0.00528154	1	ADAM20P1	14	70453541	70483775	-	3733	transcribed_unprocessed_pseudogene	ADAM metallopeptidase domain 20 pseudogene 1 [Source:HGNC Symbol;Acc:HGNC:20102]	-
ENSG00000106483	57.0278	19.2869	1.55759	0.00554986	1	SFRP4	7	37905932	38025695	-	3606	protein_coding	secreted frizzled related protein 4 [Source:HGNC Symbol;Acc:HGNC:10778]	-
ENSG00000280852	53.9173	18.3224	1.55036	0.00620323	1	AC025048.6	17	60101759	60102919	-	1161	transcribed_processed_pseudogene	adaptor related protein complex 1 sigma 2 subunit pseudogene [Source:NCBI gene;Acc:653653]	-
ENSG00000275882	55.9909	19.2869	1.53117	0.00646591	1	IKBKGP1	X	154639978	154648275	-	1073	unprocessed_pseudogene	inhibitor of nuclear factor kappa B kinase subunit gamma pseudogene 1 [Source:HGNC Symbol;Acc:HGNC:24455]	-
ENSG00000106823	27.997	6.74843	2.03182	0.00689176	1	ECM2	9	92493554	92536655	-	4916	protein_coding	extracellular matrix protein 2 [Source:HGNC Symbol;Acc:HGNC:3154]	-
ENSG00000223969	17.6289	2.89042	2.55602	0.00696616	1	AC002456.1	7	90590619	90597353	-	616	antisense	novel transcript	-
ENSG00000279138	17.6289	2.89042	2.55602	0.00696616	1	AP002847.1	8	104478539	104480783	-	2245	TEC	TEC	-
ENSG00000269693	17.6289	2.89042	2.55602	0.00696616	1	AC010422.6	19	12525720	12580975	-	5857	protein_coding	novel transcript	zf-C2H2
ENSG00000221930	117.163	47.2573	1.30751	0.00716899	1	FAM45BP	X	130494965	130496588	+	1624	transcribed_processed_pseudogene	family with sequence similarity 45 member B, pseudogene [Source:HGNC Symbol;Acc:HGNC:30886]	-
ENSG00000155011	9.3344	1.38778e-17	6.24221	0.00724341	1	DKK2	4	106921802	107283806	-	4319	protein_coding	dickkopf WNT signaling pathway inhibitor 2 [Source:HGNC Symbol;Acc:HGNC:2892]	-
ENSG00000227401	9.3344	1.38778e-17	6.24221	0.00724341	1	RPL37P1	20	35588324	35588607	+	284	processed_pseudogene	ribosomal protein L37 pseudogene 1 [Source:HGNC Symbol;Acc:HGNC:16337]	-
ENSG00000232517	9.3344	1.38778e-17	6.24221	0.00724341	1	AC112198.2	5	54808210	54872551	-	6996	unitary_pseudogene	novel pseudogene	-
ENSG00000137968	9.3344	1.38778e-17	6.24221	0.00724341	1	SLC44A5	1	75202131	75611116	-	6299	protein_coding	solute carrier family 44 member 5 [Source:HGNC Symbol;Acc:HGNC:28524]	-
ENSG00000256223	37.3283	11.5709	1.6786	0.00749892	1	ZNF10	12	133130575	133159465	+	5541	protein_coding	zinc finger protein 10 [Source:HGNC Symbol;Acc:HGNC:12879]	zf-C2H2
ENSG00000278903	15.5553	1.9259	2.93222	0.00786477	1	CU633906.2	21	6318434	6360415	+	3405	lincRNA	uncharacterized LOC102724843 [Source:NCBI gene;Acc:102724843]	-
ENSG00000169031	15.5553	1.9259	2.93222	0.00786477	1	COL4A3	2	227164565	227314792	+	9124	protein_coding	collagen type IV alpha 3 chain [Source:HGNC Symbol;Acc:HGNC:2204]	-
ENSG00000170122	39.4019	12.5354	1.64206	0.00794554	1	FOXD4	9	116231	118204	-	1974	protein_coding	forkhead box D4 [Source:HGNC Symbol;Acc:HGNC:3805]	Fork
ENSG00000078401	94.353	37.6123	1.32383	0.00796728	1	EDN1	6	12290363	12297194	+	2033	protein_coding	endothelin 1 [Source:HGNC Symbol;Acc:HGNC:3176]	-
ENSG00000147041	38.3651	12.5354	1.60371	0.00972615	1	SYTL5	X	38006582	38128819	+	4791	protein_coding	synaptotagmin like 5 [Source:HGNC Symbol;Acc:HGNC:15589]	-
ENSG00000136689	306.9	140.813	1.12325	0.0111295	1	IL1RN	2	113107214	113134016	+	3256	protein_coding	interleukin 1 receptor antagonist [Source:HGNC Symbol;Acc:HGNC:6000]	-
ENSG00000187837	763.097	360.718	1.08071	0.0111977	1	HIST1H1C	6	26055787	26056428	-	642	protein_coding	histone cluster 1 H1 family member c [Source:HGNC Symbol;Acc:HGNC:4716]	-
ENSG00000206073	18.6657	3.85493	2.23789	0.011803	1	SERPINB4	18	63637259	63644298	-	2013	protein_coding	serpin family B member 4 [Source:HGNC Symbol;Acc:HGNC:10570]	-
ENSG00000100399	8.29759	1.38778e-17	6.07466	0.0127308	1	CHADL	22	41229510	41240934	-	2599	protein_coding	chondroadherin like [Source:HGNC Symbol;Acc:HGNC:25165]	-
ENSG00000188396	8.29759	1.38778e-17	6.07466	0.0127308	1	TCTEX1D4	1	44805913	44806675	-	763	protein_coding	Tctex1 domain containing 4 [Source:HGNC Symbol;Acc:HGNC:32315]	-
ENSG00000211592	8.29759	1.38778e-17	6.07466	0.0127308	1	IGKC	2	88857161	88857683	-	523	IG_C_gene	immunoglobulin kappa constant [Source:HGNC Symbol;Acc:HGNC:5716]	-
ENSG00000047597	17.6289	3.85493	2.15599	0.0164929	1	XK	X	37685756	37732130	+	5209	protein_coding	X-linked Kx blood group [Source:HGNC Symbol;Acc:HGNC:12811]	-
ENSG00000136235	577.507	284.523	1.02095	0.0169887	1	GPNMB	7	23235967	23275108	+	6040	protein_coding	glycoprotein nmb [Source:HGNC Symbol;Acc:HGNC:4462]	-
ENSG00000104368	218.77	104.162	1.06962	0.017426	1	PLAT	8	42175233	42207724	-	6618	protein_coding	plasminogen activator, tissue type [Source:HGNC Symbol;Acc:HGNC:9051]	-
ENSG00000138685	519.446	256.553	1.01734	0.0177255	1	FGF2	4	122826708	122898236	+	6775	protein_coding	fibroblast growth factor 2 [Source:HGNC Symbol;Acc:HGNC:3676]	-
ENSG00000249655	13.4816	1.9259	2.72753	0.0178622	1	AC008434.1	5	80630313	80631590	-	549	antisense	novel transcript	-
ENSG00000144452	19.7025	4.81943	2.00253	0.0180032	1	ABCA12	2	214931542	215138428	-	9416	protein_coding	ATP binding cassette subfamily A member 12 [Source:HGNC Symbol;Acc:HGNC:14637]	-
ENSG00000157445	37.3283	13.4999	1.45841	0.0181211	1	CACNA2D3	3	54122547	55074557	+	4670	protein_coding	calcium voltage-gated channel auxiliary subunit alpha2delta 3 [Source:HGNC Symbol;Acc:HGNC:15460]	-
ENSG00000162614	136.862	62.6892	1.12478	0.0181232	1	NEXN	1	77888513	77943895	+	4436	protein_coding	nexilin F-actin binding protein [Source:HGNC Symbol;Acc:HGNC:29557]	-
ENSG00000138675	101.611	45.3283	1.16223	0.0185924	1	FGF5	4	80266599	80336680	+	5998	protein_coding	fibroblast growth factor 5 [Source:HGNC Symbol;Acc:HGNC:3683]	-
ENSG00000113578	79.8376	34.7188	1.19825	0.0208507	1	FGF1	5	142592178	142698070	-	5275	protein_coding	fibroblast growth factor 1 [Source:HGNC Symbol;Acc:HGNC:3665]	-
ENSG00000230836	15.5553	2.89042	2.3768	0.0209521	1	LINC01293	2	74940258	74942670	+	1266	lincRNA	long intergenic non-protein coding RNA 1293 [Source:HGNC Symbol;Acc:HGNC:50362]	-
ENSG00000270074	15.5553	2.89042	2.3768	0.0209521	1	AC087203.3	8	12412827	12414373	+	1547	lincRNA	novel transcript	-
ENSG00000228343	106.795	49.1862	1.11641	0.0215311	1	AC115618.2	X	48579774	48581157	-	450	antisense	novel transcript	-
ENSG00000277632	62.2118	26.0384	1.2523	0.0215532	1	CCL3	17	36088256	36090169	-	1494	protein_coding	C-C motif chemokine ligand 3 [Source:HGNC Symbol;Acc:HGNC:10627]	-
ENSG00000265766	10.3712	0.961394	3.26781	0.0215665	1	CXADRP3	18	14477955	14499278	-	1955	transcribed_processed_pseudogene	CXADR pseudogene 3 [Source:HGNC Symbol;Acc:HGNC:33974]	-
ENSG00000249476	10.3712	0.961394	3.26781	0.0215665	1	AC008467.1	5	109237120	109326369	-	5471	lincRNA	novel transcript	-
ENSG00000131969	10.3712	0.961394	3.26781	0.0215665	1	ABHD12B	14	50872160	50904970	+	4444	protein_coding	abhydrolase domain containing 12B [Source:HGNC Symbol;Acc:HGNC:19837]	-
ENSG00000262165	10.3712	0.961394	3.26781	0.0215665	1	AC233723.1	17	4801159	4807013	-	651	protein_coding	novel protein	-
ENSG00000198237	32.1443	11.5709	1.46365	0.0216953	1	AC131392.1	5	69875271	69920867	+	633	unprocessed_pseudogene	glucuronidase, beta (GUSB) pseudogene	-
ENSG00000224715	53.9173	22.1804	1.27642	0.0218534	1	Z82186.1	22	47345569	47373541	+	4364	lincRNA	uncharacterized LOC339685 [Source:NCBI gene;Acc:339685]	-
ENSG00000140678	42.5124	16.3934	1.36768	0.0221135	1	ITGAX	16	31355134	31382997	+	7074	protein_coding	integrin subunit alpha X [Source:HGNC Symbol;Acc:HGNC:6152]	-
ENSG00000196796	7.26078	1.38778e-17	5.88507	0.0226768	1	NPIPB10P	16	29038655	29052726	+	1354	unprocessed_pseudogene	nuclear pore complex interacting protein family, member B10, pseudogene [Source:HGNC Symbol;Acc:HGNC:37455]	-
ENSG00000165121	7.26078	1.38778e-17	5.88507	0.0226768	1	AL353743.1	9	85805359	85849542	+	2067	transcribed_unprocessed_pseudogene	kinesin family member 27 (KIF27) pseudogene	-
ENSG00000272566	7.26078	1.38778e-17	5.88507	0.0226768	1	AF250324.1	4	189703881	189704490	-	610	lincRNA	novel transcript	-
ENSG00000212493	7.26078	1.38778e-17	5.88507	0.0226768	1	SNORD19	3	52689248	52689315	+	68	snoRNA	small nucleolar RNA, C/D box 19 [Source:HGNC Symbol;Acc:HGNC:32717]	-
ENSG00000205420	7.26078	1.38778e-17	5.88507	0.0226768	1	KRT6A	12	52487174	52493257	-	2928	protein_coding	keratin 6A [Source:HGNC Symbol;Acc:HGNC:6443]	-
ENSG00000259904	7.26078	1.38778e-17	5.88507	0.0226768	1	ACTG1P15	15	34373541	34374603	-	1063	processed_pseudogene	actin gamma 1 pseudogene 15 [Source:HGNC Symbol;Acc:HGNC:51495]	-
ENSG00000107518	7.26078	1.38778e-17	5.88507	0.0226768	1	ATRNL1	10	115093365	115948992	+	9950	protein_coding	attractin like 1 [Source:HGNC Symbol;Acc:HGNC:29063]	-
ENSG00000177398	7.26078	1.38778e-17	5.88507	0.0226768	1	UMODL1	21	42062959	42143453	+	7278	protein_coding	uromodulin like 1 [Source:HGNC Symbol;Acc:HGNC:12560]	-
ENSG00000285600	7.26078	1.38778e-17	5.88507	0.0226768	1	AC023593.1	3	127620106	127629049	-	2779	antisense		-
ENSG00000161281	16.5921	3.85493	2.06916	0.0230709	1	COX7A1	19	36150922	36152869	-	1006	protein_coding	cytochrome c oxidase subunit 7A1 [Source:HGNC Symbol;Acc:HGNC:2287]	-
ENSG00000188124	16.5921	3.85493	2.06916	0.0230709	1	OR2AG2	11	6765626	6771976	-	4224	protein_coding	olfactory receptor family 2 subfamily AG member 2 [Source:HGNC Symbol;Acc:HGNC:15143]	-
ENSG00000105784	61.175	26.0384	1.2281	0.0243897	1	RUNDC3B	7	87627548	87832296	+	4710	protein_coding	RUN domain containing 3B [Source:HGNC Symbol;Acc:HGNC:30286]	-
ENSG00000258183	46.6596	19.2869	1.26878	0.0256753	1	LINC02392	12	90280894	90300340	+	1122	lincRNA	long intergenic non-protein coding RNA 2392 [Source:HGNC Symbol;Acc:HGNC:53319]	-
ENSG00000108691	118.2	55.9377	1.07752	0.0257589	1	CCL2	17	34255218	34257203	+	1986	protein_coding	C-C motif chemokine ligand 2 [Source:HGNC Symbol;Acc:HGNC:10618]	-
ENSG00000276231	22.813	6.74843	1.73782	0.0261053	1	PIK3R6	17	8802723	8867677	-	3564	protein_coding	phosphoinositide-3-kinase regulatory subunit 6 [Source:HGNC Symbol;Acc:HGNC:27101]	-
ENSG00000268713	35.2547	13.4999	1.37624	0.0266824	1	AC005261.3	19	57261354	57262738	+	1385	lincRNA	novel transcript	-
ENSG00000253633	31.1074	11.5709	1.41653	0.0268319	1	AP002852.1	8	102528740	102538668	+	1231	lincRNA	uncharacterized LOC107986898 [Source:NCBI gene;Acc:107986898]	-
ENSG00000164972	12.4448	1.9259	2.61316	0.0270427	1	C9orf24	9	34379019	34397832	-	1439	protein_coding	chromosome 9 open reading frame 24 [Source:HGNC Symbol;Acc:HGNC:19919]	-
ENSG00000179038	12.4448	1.9259	2.61316	0.0270427	1	AP001885.1	11	67195569	67197167	-	1599	transcribed_processed_pseudogene	tetratricopeptide repeat domain 3 (TTC3) pseudogene	-
ENSG00000187952	12.4448	1.9259	2.61316	0.0270427	1	HS6ST1P1	1	21428303	21429536	+	1234	processed_pseudogene	heparan sulfate 6-O-sulfotransferase 1 pseudogene 1 [Source:HGNC Symbol;Acc:HGNC:31835]	-
ENSG00000175600	78.8008	35.6833	1.14003	0.0278137	1	SUGCT	7	40134977	40860763	+	2857	protein_coding	succinyl-CoA:glutarate-CoA transferase [Source:HGNC Symbol;Acc:HGNC:16001]	-
ENSG00000125538	88.1321	41.4703	1.08514	0.0290388	1	IL1B	2	112829751	112836903	-	3096	protein_coding	interleukin 1 beta [Source:HGNC Symbol;Acc:HGNC:5992]	-
ENSG00000236603	42.5124	17.3579	1.28583	0.0306957	1	RANP1	6	30485940	30486590	+	651	processed_pseudogene	RAN, member RAS oncogene family pseudogene 1 [Source:HGNC Symbol;Acc:HGNC:21631]	-
ENSG00000159261	52.8805	23.1449	1.18741	0.0326066	1	CLDN14	21	36460621	36576569	-	2853	protein_coding	claudin 14 [Source:HGNC Symbol;Acc:HGNC:2035]	-
ENSG00000118777	68.4327	30.8608	1.14551	0.0326753	1	ABCG2	4	88090264	88231322	-	5044	protein_coding	ATP binding cassette subfamily G member 2 (Junior blood group) [Source:HGNC Symbol;Acc:HGNC:74]	-
ENSG00000221852	17.6289	4.81943	1.84314	0.0333763	1	KRTAP1-5	17	41026026	41027202	-	1177	protein_coding	keratin associated protein 1-5 [Source:HGNC Symbol;Acc:HGNC:16777]	-
ENSG00000160207	25.9234	8.67743	1.56456	0.0338323	1	HSF2BP	21	43529192	43659493	-	1908	protein_coding	heat shock transcription factor 2 binding protein [Source:HGNC Symbol;Acc:HGNC:5226]	-
ENSG00000180777	19.7025	5.78393	1.74558	0.0339102	1	ANKRD30B	18	14728272	14852738	+	5982	protein_coding	ankyrin repeat domain 30B [Source:HGNC Symbol;Acc:HGNC:24165]	-
ENSG00000257511	19.7025	5.78393	1.74558	0.0339102	1	AC084824.1	12	32726383	32727387	-	1005	processed_pseudogene	nucleosome assembly protein 1-like 1 (NAP1L1) pseudogene	-
ENSG00000278272	21.7761	6.74843	1.67108	0.0340884	1	HIST1H3C	6	26045411	26045821	+	411	protein_coding	histone cluster 1 H3 family member c [Source:HGNC Symbol;Acc:HGNC:4768]	-
ENSG00000260910	73.6167	33.7543	1.12189	0.0347397	1	LINC00565	13	113926514	113928844	-	2331	lincRNA	long intergenic non-protein coding RNA 565 [Source:HGNC Symbol;Acc:HGNC:43709]	-
ENSG00000239926	9.3344	0.961394	3.11771	0.0348666	1	PRDX3P4	3	64174401	64175147	+	747	processed_pseudogene	peroxiredoxin 3 pseudogene 4 [Source:HGNC Symbol;Acc:HGNC:44643]	-
ENSG00000227813	9.3344	0.961394	3.11771	0.0348666	1	Z82190.1	22	31890344	31891434	-	490	processed_pseudogene	novel pseudogene similar to e(y)2 protein	-
ENSG00000282034	9.3344	0.961394	3.11771	0.0348666	1	AC106886.5	16	30704067	30745169	+	11692	protein_coding	novel transcript	-
ENSG00000267505	9.3344	0.961394	3.11771	0.0348666	1	AC005180.2	17	44793199	44794474	+	562	lincRNA	novel transcript	-
ENSG00000269836	9.3344	0.961394	3.11771	0.0348666	1	AC020913.3	19	17177511	17178476	-	125	antisense	novel transcript, antisense MYO9B	-
ENSG00000145526	9.3344	0.961394	3.11771	0.0348666	1	CDH18	5	19472951	20575873	-	4853	protein_coding	cadherin 18 [Source:HGNC Symbol;Acc:HGNC:1757]	-
ENSG00000255462	9.3344	0.961394	3.11771	0.0348666	1	AC104031.1	11	11570084	11573782	+	372	antisense	novel transcript	-
ENSG00000230409	105.758	52.0797	1.02009	0.0353634	1	TCEA1P2	3	37275693	37276598	+	906	processed_pseudogene	transcription elongation factor A1 pseudogene 2 [Source:HGNC Symbol;Acc:HGNC:29891]	-
ENSG00000265494	68.4327	31.8253	1.10129	0.039811	1	AC005304.2	17	13909231	13911212	+	1982	lincRNA	novel transcript	-
ENSG00000254458	6.22398	1.38778e-17	5.66674	0.0409646	1	AP001107.3	11	66312853	66319237	+	544	antisense	novel transcript	-
ENSG00000225727	6.22398	1.38778e-17	5.66674	0.0409646	1	AL139184.1	13	44437057	44464921	+	850	transcribed_processed_pseudogene	filamin A interacting protein 1-like (FILIP1L) pseudogene	-
ENSG00000273897	6.22398	1.38778e-17	5.66674	0.0409646	1	AC211476.3	7	73037371	73049246	+	715	unprocessed_pseudogene	PMS2 postmeiotic segregation increased 2 (S. cerevisiae) (PMS2) pseudogene	-
ENSG00000245112	6.22398	1.38778e-17	5.66674	0.0409646	1	SMARCA5-AS1	4	143513472	143514635	-	945	antisense	SMARCA5 antisense RNA 1 [Source:HGNC Symbol;Acc:HGNC:39982]	-
ENSG00000133110	6.22398	1.38778e-17	5.66674	0.0409646	1	POSTN	13	37562583	37598844	-	5464	protein_coding	periostin [Source:HGNC Symbol;Acc:HGNC:16953]	-
ENSG00000108849	6.22398	1.38778e-17	5.66674	0.0409646	1	PPY	17	43940804	43942468	-	987	protein_coding	pancreatic polypeptide [Source:HGNC Symbol;Acc:HGNC:9327]	-
ENSG00000262904	6.22398	1.38778e-17	5.66674	0.0409646	1	TMPOP2	16	74667506	74668706	+	1201	processed_pseudogene	thymopoietin pseudogene 2 [Source:HGNC Symbol;Acc:HGNC:50860]	-
ENSG00000085563	6.22398	1.38778e-17	5.66674	0.0409646	1	ABCB1	7	87503633	87713323	-	5806	protein_coding	ATP binding cassette subfamily B member 1 [Source:HGNC Symbol;Acc:HGNC:40]	-
ENSG00000252061	6.22398	1.38778e-17	5.66674	0.0409646	1	RNU6-415P	15	78898840	78898936	-	97	snRNA	RNA, U6 small nuclear 415, pseudogene [Source:HGNC Symbol;Acc:HGNC:47378]	-
ENSG00000055813	6.22398	1.38778e-17	5.66674	0.0409646	1	CCDC85A	2	56184123	56386173	+	3982	protein_coding	coiled-coil domain containing 85A [Source:HGNC Symbol;Acc:HGNC:29400]	-
ENSG00000256234	6.22398	1.38778e-17	5.66674	0.0409646	1	AC022509.2	12	26211164	26335856	-	699	antisense	novel transcript, antisense to SSPN and ITPR2	-
ENSG00000214548	6.22398	1.38778e-17	5.66674	0.0409646	1	MEG3	14	100779410	100861031	+	23224	lincRNA	maternally expressed 3 [Source:HGNC Symbol;Acc:HGNC:14575]	-
ENSG00000116703	6.22398	1.38778e-17	5.66674	0.0409646	1	PDC	1	186443566	186461122	-	1339	protein_coding	phosducin [Source:HGNC Symbol;Acc:HGNC:8759]	-
ENSG00000205622	6.22398	1.38778e-17	5.66674	0.0409646	1	AP001043.1	21	38863676	38956467	-	7860	lincRNA	uncharacterized LOC400867 [Source:NCBI gene;Acc:400867]	-
ENSG00000250723	6.22398	1.38778e-17	5.66674	0.0409646	1	AC016687.2	4	33850591	33979936	+	1207	lincRNA	novel transcript	-
ENSG00000123329	11.408	1.9259	2.48893	0.041032	1	ARHGAP9	12	57472255	57488814	-	5127	protein_coding	Rho GTPase activating protein 9 [Source:HGNC Symbol;Acc:HGNC:14130]	-
ENSG00000276259	11.408	1.9259	2.48893	0.041032	1	AC009118.3	16	58522970	58523842	+	873	antisense	novel transcript, antisense to CNOT1	-
ENSG00000261079	11.408	1.9259	2.48893	0.041032	1	AC009053.2	16	74367462	74369826	+	2365	lincRNA	novel transcript	-
ENSG00000136541	52.8805	24.1094	1.12883	0.0416529	1	ERMN	2	157318625	157327713	-	4393	protein_coding	ermin [Source:HGNC Symbol;Acc:HGNC:29208]	-
ENSG00000118407	26.9602	9.64193	1.47093	0.041904	1	FILIP1	6	75291859	75493738	-	8906	protein_coding	filamin A interacting protein 1 [Source:HGNC Symbol;Acc:HGNC:21015]	-
ENSG00000163624	26.9602	9.64193	1.47093	0.041904	1	CDS1	4	84582979	84651338	+	4461	protein_coding	CDP-diacylglycerol synthase 1 [Source:HGNC Symbol;Acc:HGNC:1800]	-
ENSG00000008517	60.1382	27.9674	1.10087	0.0431193	1	IL32	16	3065297	3082192	+	3209	protein_coding	interleukin 32 [Source:HGNC Symbol;Acc:HGNC:16830]	-
ENSG00000266995	48.7333	22.1804	1.13093	0.0436398	1	AP001542.1	18	12040101	12040300	-	200	processed_pseudogene	telomeric repeat binding factor (NIMA-interacting) 1 (TERF1) pseudogene	-
ENSG00000203739	22.813	7.71293	1.54845	0.043693	1	AL645568.1	1	173417793	173461362	-	2282	antisense	uncharacterized LOC101928673 [Source:NCBI gene;Acc:101928673]	-
ENSG00000179428	13.4816	2.89042	2.17212	0.0439913	1	AC073072.1	7	22725395	22727620	-	1364	antisense	uncharacterized LOC541472 [Source:NCBI gene;Acc:541472]	-
ENSG00000260781	13.4816	2.89042	2.17212	0.0439913	1	ARHGAP23P1	16	33907419	33937167	-	2080	transcribed_unprocessed_pseudogene	Rho GTPase activating protein 23 pseudogene 1 [Source:HGNC Symbol;Acc:HGNC:45039]	-
ENSG00000279356	18.6657	5.78393	1.66809	0.0451175	1	AC007610.4	16	50072862	50074986	+	2125	TEC	novel transcript	-
ENSG00000260966	15.5553	3.85493	1.97677	0.0452022	1	AP001486.2	11	103050687	103055799	-	5113	sense_overlapping	novel transcript, overlapping to DCUN1D5	-
ENSG00000183054	16.5921	4.81943	1.75631	0.045436	1	RGPD6	2	110513812	110577185	-	13309	protein_coding	RANBP2-like and GRIP domain containing 6 [Source:HGNC Symbol;Acc:HGNC:32419]	-
ENSG00000135253	34.2179	14.4644	1.23467	0.0461633	1	KCP	7	128862451	128910719	-	8259	protein_coding	kielin/chordin-like protein [Source:HGNC Symbol;Acc:HGNC:17585]	-
ENSG00000170961	32.1443	13.4999	1.24346	0.0475441	1	HAS2	8	121612116	121641390	-	4190	protein_coding	hyaluronan synthase 2 [Source:HGNC Symbol;Acc:HGNC:4819]	-
ENSG00000122642	430.28	4493.58	-3.38415	9.58119e-14	2.28099e-09	FKBP9	7	32957404	33006931	+	5170	protein_coding	FK506 binding protein 9 [Source:HGNC Symbol;Acc:HGNC:3725]	-
ENSG00000160201	22.813	143.707	-2.6488	4.84009e-07	0.0028807	U2AF1	21	43092956	43107587	-	11112	protein_coding	U2 small nuclear RNA auxiliary factor 1 [Source:HGNC Symbol;Acc:HGNC:12453]	-
ENSG00000260075	10.3712	72.3341	-2.78779	6.52114e-06	0.0310498	NSFP1	17	46372855	46487141	+	1471	unprocessed_pseudogene	N-ethylmaleimide-sensitive factor pseudogene 1 [Source:HGNC Symbol;Acc:HGNC:31405]	-
ENSG00000226054	13.4816	72.3341	-2.41325	4.41425e-05	0.116767	MEMO1P1	21	36130489	36131376	+	888	processed_pseudogene	mediator of cell motility 1 pseudogene 1 [Source:HGNC Symbol;Acc:HGNC:23274]	-
ENSG00000266654	1.03998	22.1804	-4.26323	0.000109596	0.217429	AC129510.2	17	82160056	82160452	+	345	antisense	novel transcript, antisense CCDC57	-
ENSG00000278996	1.38778e-17	15.4289	-6.96042	0.000193974	0.293641	FP671120.1	21	8197620	8227646	+	2498	lincRNA	novel transcript	-
ENSG00000274615	12.4448	60.7602	-2.27656	0.000197348	0.293641	AC233968.1	17	38078262	38124770	+	1300	unprocessed_pseudogene	aminopeptidase puromycin sensitive pseudogene [Source:NCBI gene;Acc:440434]	-
ENSG00000186399	1.03998	19.2869	-4.06281	0.000376589	0.491098	GOLGA8R	15	30403740	30414162	-	4433	protein_coding	golgin A8 family member R [Source:HGNC Symbol;Acc:HGNC:44407]	-
ENSG00000279381	1.03998	16.3934	-3.82998	0.000884859	0.982653	CR392039.1	21	9088188	9088391	+	204	processed_pseudogene	ankyrin repeat domain 20 family, member A2 (ANKRD20A2) pseudogene	-
ENSG00000205572	18.6657	68.4761	-1.86852	0.000909654	0.982653	SERF1B	5	70025247	70043113	+	3051	protein_coding	small EDRK-rich factor 1B [Source:HGNC Symbol;Acc:HGNC:10756]	-
ENSG00000153989	679.115	1675.32	-1.30256	0.00201739	1	NUS1	6	117675502	117710640	+	4676	protein_coding	NUS1, dehydrodolichyl diphosphate synthase subunit [Source:HGNC Symbol;Acc:HGNC:21042]	-
ENSG00000184110	706.072	1722.58	-1.28655	0.00227823	1	EIF3C	16	28688558	28735730	+	6982	protein_coding	eukaryotic translation initiation factor 3 subunit C [Source:HGNC Symbol;Acc:HGNC:3279]	-
ENSG00000120949	2.07678	18.3224	-3.06903	0.00236482	1	TNFRSF8	1	12063377	12144207	+	3738	protein_coding	TNF receptor superfamily member 8 [Source:HGNC Symbol;Acc:HGNC:11923]	-
ENSG00000234362	37.3283	105.127	-1.49084	0.00280006	1	LINC01914	2	41931599	41933723	-	898	lincRNA	long intergenic non-protein coding RNA 1914 [Source:HGNC Symbol;Acc:HGNC:52733]	-
ENSG00000109339	4.15037	23.1449	-2.4456	0.00314942	1	MAPK10	4	85990007	86594625	-	42646	protein_coding	mitogen-activated protein kinase 10 [Source:HGNC Symbol;Acc:HGNC:6872]	-
ENSG00000274267	1.03998	13.4999	-3.55221	0.00334606	1	HIST1H3B	6	26031650	26032060	-	411	protein_coding	histone cluster 1 H3 family member b [Source:HGNC Symbol;Acc:HGNC:4776]	-
ENSG00000185101	1.03998	13.4999	-3.55221	0.00334606	1	ANO9	11	417933	442011	-	6207	protein_coding	anoctamin 9 [Source:HGNC Symbol;Acc:HGNC:20679]	-
ENSG00000089127	1.03998	13.4999	-3.55221	0.00334606	1	OAS1	12	112906777	112933222	+	4947	protein_coding	2'-5'-oligoadenylate synthetase 1 [Source:HGNC Symbol;Acc:HGNC:8086]	-
ENSG00000137285	15.5553	53.0442	-1.76201	0.00338979	1	TUBB2B	6	3224261	3231730	-	2194	protein_coding	tubulin beta 2B class IIb [Source:HGNC Symbol;Acc:HGNC:30829]	-
ENSG00000232545	16.5921	54.9732	-1.72103	0.00362946	1	AC253536.3	22	24101689	24103354	+	558	sense_intronic	novel transcript	-
ENSG00000226937	1.38778e-17	9.64193	-6.28928	0.00417417	1	CEP164P1	10	45002222	45076066	-	4357	transcribed_processed_pseudogene	centrosomal protein 164 pseudogene 1 [Source:HGNC Symbol;Acc:HGNC:44988]	-
ENSG00000284879	3.11357	19.2869	-2.58516	0.00484911	1	AC133644.3	2	87455476	87767359	+	3849	processed_transcript	novel transcript	-
ENSG00000235530	2.07678	16.3934	-2.90971	0.00524731	1	AC087294.1	17	21214331	21230035	+	1519	antisense	novel transcript, antisense to TMEM11	-
ENSG00000263934	2.07678	15.4289	-2.82293	0.00524731	1	SNORD3A	17	19188016	19188714	+	699	snoRNA	small nucleolar RNA, C/D box 3A [Source:HGNC Symbol;Acc:HGNC:33189]	-
ENSG00000205578	1.03998	12.5354	-3.44631	0.00528154	1	POM121B	7	73293497	73301161	+	2487	unprocessed_pseudogene	POM121 transmembrane nucleoporin B (pseudogene) [Source:HGNC Symbol;Acc:HGNC:34004]	-
ENSG00000268034	1.03998	12.5354	-3.44631	0.00528154	1	AC243960.2	19	41506152	41506898	+	747	processed_pseudogene	tropomyosin pseudogene	-
ENSG00000266235	1.03998	12.5354	-3.44631	0.00528154	1	MIR3176	16	543277	543366	+	90	miRNA	microRNA 3176 [Source:HGNC Symbol;Acc:HGNC:38345]	-
ENSG00000174672	1.03998	12.5354	-3.44631	0.00528154	1	BRSK2	11	1389899	1462689	+	6903	protein_coding	BR serine/threonine kinase 2 [Source:HGNC Symbol;Acc:HGNC:11405]	-
ENSG00000185664	4.15037	21.2159	-2.32078	0.00607288	1	PMEL	12	55954105	55973317	-	3901	protein_coding	premelanosome protein [Source:HGNC Symbol;Acc:HGNC:10880]	-
ENSG00000064787	3.11357	18.3224	-2.51165	0.00696616	1	BCAS1	20	53936777	54070594	-	8186	protein_coding	breast carcinoma amplified sequence 1 [Source:HGNC Symbol;Acc:HGNC:974]	-
ENSG00000228415	1.38778e-17	8.67743	-6.13933	0.00724341	1	PTMAP1	6	30633632	30633956	+	325	processed_pseudogene	prothymosin alpha pseudogene 1 [Source:HGNC Symbol;Acc:HGNC:9624]	-
ENSG00000261465	1.38778e-17	8.67743	-6.13933	0.00724341	1	AC099518.4	16	19062499	19067691	-	696	antisense	uncharacterized LOC102723385 [Source:NCBI gene;Acc:102723385]	-
ENSG00000264520	1.38778e-17	8.67743	-6.13933	0.00724341	1	AC005154.4	7	30525731	30533613	+	368	lincRNA	novel transcript	-
ENSG00000100359	13.4816	44.3638	-1.70956	0.00725997	1	SGSM3	22	40370591	40410289	+	4770	protein_coding	small G protein signaling modulator 3 [Source:HGNC Symbol;Acc:HGNC:25228]	-
ENSG00000276744	1.03998	11.5709	-3.33202	0.00839028	1	AC105137.2	15	75452964	75453947	-	984	sense_intronic	novel transcript, sense intronic to SIN3A	-
ENSG00000232888	1.03998	11.5709	-3.33202	0.00839028	1	RPS11P5	12	132825701	132826184	+	484	processed_pseudogene	ribosomal protein S11 pseudogene 5 [Source:HGNC Symbol;Acc:HGNC:36312]	-
ENSG00000274292	1.03998	11.5709	-3.33202	0.00839028	1	AC084018.2	12	121800797	121803403	+	2607	lincRNA	novel transcript	-
ENSG00000261546	1.03998	11.5709	-3.33202	0.00839028	1	AC135782.3	16	89113175	89115279	-	2105	antisense	novel transcript, antisense to ACSF3	-
ENSG00000271447	48.7333	116.701	-1.25781	0.0100165	1	MMP28	17	35756249	35795707	-	2858	protein_coding	matrix metallopeptidase 28 [Source:HGNC Symbol;Acc:HGNC:14366]	-
ENSG00000285799	3.11357	17.3579	-2.43419	0.0100337	1	AL645929.2	6	29849550	29885615	-	3405	transcribed_unprocessed_pseudogene	MHC class I polypeptide-related sequence F pseudogene	-
ENSG00000261499	12.4448	39.5413	-1.65842	0.0101384	1	AC233699.1	17	36274191	36320547	+	1168	unprocessed_pseudogene	aminopeptidase puromycin sensitive (NPEPPS) pseudogene	-
ENSG00000262227	10.3712	32.7898	-1.64943	0.0109584	1	AC004771.3	17	4987706	4988446	+	551	antisense	novel transcript, antisense to INCA1	-
ENSG00000272398	1592.55	3296.64	-1.04961	0.0118179	1	CD24	6	106969831	106975627	-	3097	protein_coding	CD24 molecule [Source:HGNC Symbol;Acc:HGNC:1645]	-
ENSG00000225762	2.07678	13.4999	-2.63194	0.0118324	1	LINC01389	1	47380928	47408477	-	483	antisense	long intergenic non-protein coding RNA 1389 [Source:HGNC Symbol;Acc:HGNC:50661]	-
ENSG00000147465	2.07678	13.4999	-2.63194	0.0118324	1	STAR	8	38143649	38151265	-	3767	protein_coding	steroidogenic acute regulatory protein [Source:HGNC Symbol;Acc:HGNC:11359]	-
ENSG00000182175	1.38778e-17	7.71293	-5.97196	0.0127308	1	RGMA	15	93035273	93089204	-	13221	protein_coding	repulsive guidance molecule BMP co-receptor a [Source:HGNC Symbol;Acc:HGNC:30308]	-
ENSG00000284116	1.38778e-17	7.71293	-5.97196	0.0127308	1	AL772307.1	9	39983793	40106611	-	1066	processed_transcript	novel transcript	-
ENSG00000165821	1.38778e-17	7.71293	-5.97196	0.0127308	1	SALL2	14	21521081	21537216	-	5382	protein_coding	spalt like transcription factor 2 [Source:HGNC Symbol;Acc:HGNC:10526]	zf-C2H2
ENSG00000165917	1.38778e-17	7.71293	-5.97196	0.0127308	1	RAPSN	11	47437757	47449178	-	1918	protein_coding	receptor associated protein of the synapse [Source:HGNC Symbol;Acc:HGNC:9863]	-
ENSG00000235387	1.38778e-17	7.71293	-5.97196	0.0127308	1	SPAAR	9	35909483	35937153	+	2909	protein_coding	small regulatory polypeptide of amino acid response [Source:HGNC Symbol;Acc:HGNC:27244]	-
ENSG00000241106	1.38778e-17	7.71293	-5.97196	0.0127308	1	HLA-DOB	6	32812763	32820466	-	2014	protein_coding	major histocompatibility complex, class II, DO beta [Source:HGNC Symbol;Acc:HGNC:4937]	-
ENSG00000167941	106.795	231.476	-1.11517	0.0132155	1	SOST	17	43753731	43758788	-	2300	protein_coding	sclerostin [Source:HGNC Symbol;Acc:HGNC:13771]	-
ENSG00000227868	1.03998	10.6064	-3.20789	0.0134121	1	TEX46	1	23010834	23015850	-	658	protein_coding	testis expressed 46 [Source:HGNC Symbol;Acc:HGNC:44651]	-
ENSG00000187838	1.03998	10.6064	-3.20789	0.0134121	1	PLSCR3	17	7389727	7394843	-	2834	protein_coding	phospholipid scramblase 3 [Source:HGNC Symbol;Acc:HGNC:16495]	-
ENSG00000235082	1.03998	10.6064	-3.20789	0.0134121	1	SUMO1P3	1	160317403	160317706	+	304	processed_pseudogene	SUMO1 pseudogene 3 [Source:HGNC Symbol;Acc:HGNC:33150]	-
ENSG00000163701	6.22398	23.1449	-1.87477	0.0143802	1	IL17RE	3	9902612	9916402	+	4676	protein_coding	interleukin 17 receptor E [Source:HGNC Symbol;Acc:HGNC:18439]	-
ENSG00000279382	21.7761	56.9022	-1.38093	0.0143995	1	AC018665.1	17	76090308	76091669	+	1362	TEC	TEC	-
ENSG00000169989	3.11357	16.3934	-2.35233	0.0144854	1	TIGD4	4	152769354	152779764	-	2472	protein_coding	tigger transposable element derived 4 [Source:HGNC Symbol;Acc:HGNC:18335]	-
ENSG00000284130	4.15037	18.3224	-2.11061	0.0164929	1	AC002472.3	22	21011384	21014217	-	621	transcribed_unprocessed_pseudogene	leucine rich repeat containing 74B (LRRC74B) pseudogene	-
ENSG00000170454	65.3223	141.778	-1.1166	0.017016	1	KRT75	12	52424070	52434525	-	2324	protein_coding	keratin 75 [Source:HGNC Symbol;Acc:HGNC:24431]	-
ENSG00000143126	52.8805	117.665	-1.15213	0.0170989	1	CELSR2	1	109250019	109275750	+	12349	protein_coding	cadherin EGF LAG seven-pass G-type receptor 2 [Source:HGNC Symbol;Acc:HGNC:3231]	-
ENSG00000233892	2.07678	12.5354	-2.52604	0.0178622	1	PAIP1P1	6	30186798	30188614	-	1203	processed_pseudogene	poly(A) binding protein interacting protein 1 pseudogene 1 [Source:HGNC Symbol;Acc:HGNC:18240]	-
ENSG00000228661	5.18717	20.2514	-1.9406	0.0180032	1	AC090587.1	11	3854318	3855509	-	494	antisense	uncharacterized LOC105376527 [Source:NCBI gene;Acc:105376527]	-
ENSG00000104889	13.4816	38.5768	-1.50853	0.0183322	1	RNASEH2A	19	12806556	12815201	+	3645	protein_coding	ribonuclease H2 subunit A [Source:HGNC Symbol;Acc:HGNC:18518]	-
ENSG00000104827	13.4816	38.5768	-1.50853	0.0183322	1	CGB3	19	49022869	49024333	-	877	protein_coding	chorionic gonadotropin subunit beta 3 [Source:HGNC Symbol;Acc:HGNC:1886]	-
ENSG00000228606	9.3344	27.9674	-1.57099	0.0210963	1	AL139011.1	1	160261744	160262778	+	821	antisense	novel transcript	-
ENSG00000174326	1.03998	9.64193	-3.07206	0.0215665	1	SLC16A11	17	7041630	7043923	-	2041	protein_coding	solute carrier family 16 member 11 [Source:HGNC Symbol;Acc:HGNC:23093]	-
ENSG00000237153	1.03998	9.64193	-3.07206	0.0215665	1	AL162725.2	9	16917511	17114122	+	4135	lincRNA	novel transcript	-
ENSG00000274015	1.03998	9.64193	-3.07206	0.0215665	1	AL136038.5	14	63642143	63642696	+	554	lincRNA	novel transcript	-
ENSG00000188816	1.03998	9.64193	-3.07206	0.0215665	1	HMX2	10	123148122	123150672	+	1628	protein_coding	H6 family homeobox 2 [Source:HGNC Symbol;Acc:HGNC:5018]	Homeobox
ENSG00000205838	1.03998	9.64193	-3.07206	0.0215665	1	TTC23L	5	34838833	34899456	+	4372	protein_coding	tetratricopeptide repeat domain 23 like [Source:HGNC Symbol;Acc:HGNC:26355]	-
ENSG00000184828	1.03998	9.64193	-3.07206	0.0215665	1	ZBTB7C	18	48026673	48410752	-	7648	protein_coding	zinc finger and BTB domain containing 7C [Source:HGNC Symbol;Acc:HGNC:31700]	ZBTB
ENSG00000273783	11.408	31.8253	-1.47059	0.0216953	1	AL136040.1	14	81221218	81222460	+	1130	antisense	uncharacterized LOC101928504 [Source:NCBI gene;Acc:101928504]	-
ENSG00000130940	21.7761	54.0087	-1.30581	0.0218534	1	CASZ1	1	10636604	10796650	-	11336	protein_coding	castor zinc finger 1 [Source:HGNC Symbol;Acc:HGNC:26002]	Others
ENSG00000179362	16.5921	44.3638	-1.41249	0.0221021	1	HMGN2P46	15	45511136	45586290	+	3091	transcribed_processed_pseudogene	high mobility group nucleosomal binding domain 2 pseudogene 46 [Source:HGNC Symbol;Acc:HGNC:26817]	-
ENSG00000261513	1.38778e-17	6.74843	-5.78259	0.0226768	1	AC009097.4	16	71723180	71724230	+	777	antisense	novel transcript, antisense to PHLPP1	-
ENSG00000213513	1.38778e-17	6.74843	-5.78259	0.0226768	1	IMPDH1P5	10	77780337	77781876	-	1540	processed_pseudogene	inosine monophosphate dehydrogenase 1 pseudogene 5 [Source:HGNC Symbol;Acc:HGNC:33960]	-
ENSG00000227431	1.38778e-17	6.74843	-5.78259	0.0226768	1	CSE1L-AS1	20	49040463	49046044	-	556	antisense	CSE1L antisense RNA 1 [Source:HGNC Symbol;Acc:HGNC:51232]	-
ENSG00000218027	1.38778e-17	6.74843	-5.78259	0.0226768	1	AL512329.1	6	1513698	1515289	-	1592	processed_pseudogene	E74-like factor 2 (ets domain transcription factor) (ELF2) pseudogene	-
ENSG00000267530	1.38778e-17	6.74843	-5.78259	0.0226768	1	LINC01836	19	782755	785080	+	870	lincRNA	long intergenic non-protein coding RNA 1836 [Source:HGNC Symbol;Acc:HGNC:52652]	-
ENSG00000099994	1.38778e-17	6.74843	-5.78259	0.0226768	1	SUSD2	22	24181259	24189110	+	5279	protein_coding	sushi domain containing 2 [Source:HGNC Symbol;Acc:HGNC:30667]	-
ENSG00000264007	1.38778e-17	6.74843	-5.78259	0.0226768	1	AC104564.2	17	29621617	29622254	-	638	sense_intronic	novel transcript	-
ENSG00000185710	1.38778e-17	6.74843	-5.78259	0.0226768	1	SMG1P4	16	21879338	21919156	-	6290	transcribed_unprocessed_pseudogene	SMG1 pseudogene 4 [Source:HGNC Symbol;Acc:HGNC:49861]	-
ENSG00000273403	1.38778e-17	6.74843	-5.78259	0.0226768	1	AC107294.3	3	184741937	184742462	+	526	lincRNA	novel transcript	-
ENSG00000250889	1.38778e-17	6.74843	-5.78259	0.0226768	1	LINC01336	5	75047719	75052843	-	793	lincRNA	long intergenic non-protein coding RNA 1336 [Source:HGNC Symbol;Acc:HGNC:50543]	-
ENSG00000250198	1.38778e-17	6.74843	-5.78259	0.0226768	1	LINC02199	5	8839732	8881525	+	3543	lincRNA	long intergenic non-protein coding RNA 2199 [Source:HGNC Symbol;Acc:HGNC:53065]	-
ENSG00000182585	1.38778e-17	6.74843	-5.78259	0.0226768	1	EPGN	4	74308473	74315307	+	1814	protein_coding	epithelial mitogen [Source:HGNC Symbol;Acc:HGNC:17470]	-
ENSG00000139737	4.15037	17.3579	-2.03315	0.0230709	1	SLAIN1	13	77697854	77764242	+	4133	protein_coding	SLAIN motif family member 1 [Source:HGNC Symbol;Acc:HGNC:26387]	-
ENSG00000130702	85.0217	172.642	-1.02088	0.0259736	1	LAMA5	20	62307955	62367312	-	14291	protein_coding	laminin subunit alpha 5 [Source:HGNC Symbol;Acc:HGNC:6485]	-
ENSG00000223773	7.26078	23.1449	-1.65644	0.0261053	1	CD99P1	X	2609348	2657229	+	5921	transcribed_unprocessed_pseudogene	CD99 molecule pseudogene 1 [Source:HGNC Symbol;Acc:HGNC:7083]	-
ENSG00000279865	2.07678	11.5709	-2.41175	0.0270427	1	AC006511.3	12	8080381	8082163	-	1783	TEC	TEC	-
ENSG00000145087	17.6289	43.3993	-1.29404	0.0302988	1	STXBP5L	3	120908072	121424761	+	11085	protein_coding	syntaxin binding protein 5 like [Source:HGNC Symbol;Acc:HGNC:30757]	-
ENSG00000104722	3.11357	13.4999	-2.07456	0.0303481	1	NEFM	8	24913012	24919098	+	4381	protein_coding	neurofilament medium [Source:HGNC Symbol;Acc:HGNC:7734]	-
ENSG00000261114	4.15037	16.3934	-1.95129	0.0322922	1	AC012181.1	16	56941028	56941726	+	699	sense_intronic	novel transcript, sense intronic to HERPUD1	-
ENSG00000255176	4.15037	16.3934	-1.95129	0.0322922	1	AP000941.1	11	118636620	118638097	+	1388	antisense	novel transcript	-
ENSG00000269226	4.15037	16.3934	-1.95129	0.0322922	1	TMSB15B	X	104063871	104076212	-	3061	protein_coding	thymosin beta 15B [Source:NCBI gene;Acc:286527]	-
ENSG00000185250	4.15037	15.4289	-1.86451	0.0322922	1	PPIL6	6	109390215	109441171	-	4481	protein_coding	peptidylprolyl isomerase like 6 [Source:HGNC Symbol;Acc:HGNC:21557]	-
ENSG00000213397	4.15037	15.4289	-1.86451	0.0322922	1	HAUS7	X	153447666	153495516	-	3968	protein_coding	HAUS augmin like complex subunit 7 [Source:HGNC Symbol;Acc:HGNC:32979]	-
ENSG00000232415	4.15037	15.4289	-1.86451	0.0322922	1	ELN-AS1	7	74059576	74062284	-	532	antisense	ELN antisense RNA 1 [Source:HGNC Symbol;Acc:HGNC:40212]	-
ENSG00000112599	4.15037	15.4289	-1.86451	0.0322922	1	GUCA1B	6	42184401	42194916	-	1113	protein_coding	guanylate cyclase activator 1B [Source:HGNC Symbol;Acc:HGNC:4679]	-
ENSG00000272744	4.15037	15.4289	-1.86451	0.0322922	1	AC107214.2	4	183516894	183517527	+	634	lincRNA	novel transcript	-
ENSG00000237758	4.15037	15.4289	-1.86451	0.0322922	1	BANF1P3	2	230725143	230725403	-	261	processed_pseudogene	barrier to autointegration factor 1 pseudogene 3 [Source:HGNC Symbol;Acc:HGNC:43883]	-
ENSG00000184515	4.15037	15.4289	-1.86451	0.0322922	1	BEX5	X	102153708	102156057	-	1063	protein_coding	brain expressed X-linked 5 [Source:HGNC Symbol;Acc:HGNC:27990]	-
ENSG00000113296	37.3283	79.0856	-1.08077	0.03331	1	THBS4	5	79991311	80083287	+	4605	protein_coding	thrombospondin 4 [Source:HGNC Symbol;Acc:HGNC:11788]	-
ENSG00000105711	42.5124	89.695	-1.07507	0.0337237	1	SCN1B	19	35030466	35040449	+	7993	protein_coding	sodium voltage-gated channel beta subunit 1 [Source:HGNC Symbol;Acc:HGNC:10586]	-
ENSG00000204622	9.3344	26.0384	-1.46837	0.0338323	1	HLA-J	6	30005971	30009956	+	1946	transcribed_unprocessed_pseudogene	major histocompatibility complex, class I, J (pseudogene) [Source:HGNC Symbol;Acc:HGNC:4967]	-
ENSG00000146411	9.3344	26.0384	-1.46837	0.0338323	1	SLC2A12	6	133988697	134052636	-	4468	protein_coding	solute carrier family 2 member 12 [Source:HGNC Symbol;Acc:HGNC:18067]	-
ENSG00000197385	8.29759	24.1094	-1.52544	0.0340354	1	ZNF860	3	31981771	31991628	+	3263	protein_coding	zinc finger protein 860 [Source:HGNC Symbol;Acc:HGNC:34513]	zf-C2H2
ENSG00000259529	7.26078	22.1804	-1.59538	0.0340884	1	AL136295.5	14	24151218	24167402	+	4798	protein_coding	novel transcript	-
ENSG00000225725	1.03998	8.67743	-2.92211	0.0348666	1	FAM66E	8	7955014	8008755	+	2841	lincRNA	family with sequence similarity 66 member E [Source:HGNC Symbol;Acc:HGNC:18735]	-
ENSG00000279390	1.03998	8.67743	-2.92211	0.0348666	1	AF127577.6	21	15050189	15052379	+	2191	TEC	TEC	-
ENSG00000118308	1.03998	8.67743	-2.92211	0.0348666	1	LRMP	12	25004342	25108334	+	6610	protein_coding	lymphoid restricted membrane protein [Source:HGNC Symbol;Acc:HGNC:6690]	-
ENSG00000243056	1.03998	8.67743	-2.92211	0.0348666	1	EIF4EBP3	5	140547666	140549578	+	691	protein_coding	eukaryotic translation initiation factor 4E binding protein 3 [Source:HGNC Symbol;Acc:HGNC:3290]	-
ENSG00000277157	1.03998	8.67743	-2.92211	0.0348666	1	HIST1H4D	6	26188765	26189076	-	312	protein_coding	histone cluster 1 H4 family member d [Source:HGNC Symbol;Acc:HGNC:4782]	-
ENSG00000246792	1.03998	8.67743	-2.92211	0.0348666	1	AC106038.1	8	90646441	90656598	+	3808	antisense	novel transcript	-
ENSG00000280502	1.03998	8.67743	-2.92211	0.0348666	1	RF00017	11	118994334	118994630	+	297	misc_RNA		-
ENSG00000150681	1.03998	8.67743	-2.92211	0.0348666	1	RGS18	1	192158457	192185815	+	2806	protein_coding	regulator of G protein signaling 18 [Source:HGNC Symbol;Acc:HGNC:14261]	-
ENSG00000236438	31.1074	66.5472	-1.09425	0.0364108	1	FAM157A	3	198153287	198222513	+	7091	transcribed_unprocessed_pseudogene	family with sequence similarity 157 member A [Source:HGNC Symbol;Acc:HGNC:34079]	-
ENSG00000259479	14.5185	36.6478	-1.32881	0.0376208	1	SORD2P	15	44825747	44884694	-	2925	transcribed_unprocessed_pseudogene	sorbitol dehydrogenase 2, pseudogene [Source:HGNC Symbol;Acc:HGNC:49919]	-
ENSG00000189052	41.4756	85.8371	-1.04726	0.0405352	1	CGB5	19	49043884	49045311	+	841	protein_coding	chorionic gonadotropin subunit beta 5 [Source:HGNC Symbol;Acc:HGNC:16452]	-
ENSG00000274191	1.38778e-17	5.78393	-5.56456	0.0409646	1	AC026333.4	12	122634130	122634673	+	544	lincRNA	novel transcript	-
ENSG00000108375	1.38778e-17	5.78393	-5.56456	0.0409646	1	RNF43	17	58352500	58417595	-	7505	protein_coding	ring finger protein 43 [Source:HGNC Symbol;Acc:HGNC:18505]	-
ENSG00000111181	1.38778e-17	5.78393	-5.56456	0.0409646	1	SLC6A12	12	190077	214570	-	5280	protein_coding	solute carrier family 6 member 12 [Source:HGNC Symbol;Acc:HGNC:11045]	-
ENSG00000176160	1.38778e-17	5.78393	-5.56456	0.0409646	1	HSF5	17	58420167	58488384	-	4094	protein_coding	heat shock transcription factor 5 [Source:HGNC Symbol;Acc:HGNC:26862]	HSF
ENSG00000283787	1.38778e-17	5.78393	-5.56456	0.0409646	1	PRR33	11	1888577	1891895	-	3319	protein_coding	proline rich 33 [Source:HGNC Symbol;Acc:HGNC:35118]	-
ENSG00000267099	1.38778e-17	5.78393	-5.56456	0.0409646	1	NTF6G	19	49029726	49030341	+	616	unprocessed_pseudogene	neurotrophin 6 gamma (pseudogene) [Source:HGNC Symbol;Acc:HGNC:8027]	-
ENSG00000272562	1.38778e-17	5.78393	-5.56456	0.0409646	1	AL512343.2	1	226060712	226061876	-	490	antisense	novel transcript, antisense to H3F3A	-
ENSG00000272459	1.38778e-17	5.78393	-5.56456	0.0409646	1	AC139795.3	5	177554824	177555364	+	541	lincRNA	novel transcript	-
ENSG00000242352	1.38778e-17	5.78393	-5.56456	0.0409646	1	FAM91A3P	1	143766540	143769083	+	2544	transcribed_processed_pseudogene	family with sequence similarity 91 member A3, pseudogene [Source:HGNC Symbol;Acc:HGNC:32273]	-
ENSG00000166960	1.38778e-17	5.78393	-5.56456	0.0409646	1	CCDC178	18	32937402	33441101	-	4475	protein_coding	coiled-coil domain containing 178 [Source:HGNC Symbol;Acc:HGNC:29588]	-
ENSG00000278637	1.38778e-17	5.78393	-5.56456	0.0409646	1	HIST1H4A	6	26021679	26021990	+	312	protein_coding	histone cluster 1 H4 family member a [Source:HGNC Symbol;Acc:HGNC:4781]	-
ENSG00000254941	1.38778e-17	5.78393	-5.56456	0.0409646	1	AP000866.4	11	124807822	124808269	-	448	processed_pseudogene	ring finger protein 181 (RNF181) pseudogene	-
ENSG00000261794	1.38778e-17	5.78393	-5.56456	0.0409646	1	GOLGA8H	15	30604126	30614561	+	1899	protein_coding	golgin A8 family member H [Source:HGNC Symbol;Acc:HGNC:37443]	-
ENSG00000228235	1.38778e-17	5.78393	-5.56456	0.0409646	1	AP001476.3	21	46052596	46053105	+	415	lincRNA	novel transcript	-
ENSG00000212901	1.38778e-17	5.78393	-5.56456	0.0409646	1	KRTAP3-1	17	41008521	41019324	-	725	protein_coding	keratin associated protein 3-1 [Source:HGNC Symbol;Acc:HGNC:16778]	-
ENSG00000076944	1.38778e-17	5.78393	-5.56456	0.0409646	1	STXBP2	19	7636881	7647873	+	6036	protein_coding	syntaxin binding protein 2 [Source:HGNC Symbol;Acc:HGNC:11445]	-
ENSG00000278642	1.38778e-17	5.78393	-5.56456	0.0409646	1	AC015813.4	17	57955965	57956143	+	179	lincRNA	novel transcript	-
ENSG00000230433	1.38778e-17	5.78393	-5.56456	0.0409646	1	AL031770.1	6	524171	525581	+	851	antisense	novel transcript	-
ENSG00000251054	1.38778e-17	5.78393	-5.56456	0.0409646	1	AC008883.2	5	97223371	97227957	-	414	lincRNA	novel transcript	-
ENSG00000268751	1.38778e-17	5.78393	-5.56456	0.0409646	1	SCGB1B2P	19	34576733	34577701	-	616	lincRNA	secretoglobin family 1B member 2, pseudogene [Source:HGNC Symbol;Acc:HGNC:20741]	-
ENSG00000235641	2.07678	10.6064	-2.28762	0.041032	1	LINC00484	9	91159573	91165658	+	3697	lincRNA	long intergenic non-protein coding RNA 484 [Source:HGNC Symbol;Acc:HGNC:27862]	-
ENSG00000189269	2.07678	10.6064	-2.28762	0.041032	1	DRICH1	22	23608452	23632321	-	1302	protein_coding	aspartate rich 1 [Source:HGNC Symbol;Acc:HGNC:28031]	-
ENSG00000277496	2.07678	10.6064	-2.28762	0.041032	1	AL357033.4	20	62648961	62650767	-	1807	antisense	novel transcript, antisense to SLCO4A1	-
ENSG00000162068	2.07678	10.6064	-2.28762	0.041032	1	NTN3	16	2471499	2474145	+	1986	protein_coding	netrin 3 [Source:HGNC Symbol;Acc:HGNC:8030]	-
ENSG00000177725	2.07678	10.6064	-2.28762	0.041032	1	AC105206.1	8	22169338	22171710	+	2373	sense_overlapping	novel transcript, sense overlapping BMP1	-
ENSG00000213250	2.07678	10.6064	-2.28762	0.041032	1	RBMS2P1	12	94423744	94424969	-	1226	processed_pseudogene	RNA binding motif single stranded interacting protein 2 pseudogene 1 [Source:HGNC Symbol;Acc:HGNC:30994]	-
ENSG00000254827	2.07678	10.6064	-2.28762	0.041032	1	SLC22A18AS	11	2887780	2903740	-	1782	protein_coding	solute carrier family 22 member 18 antisense [Source:HGNC Symbol;Acc:HGNC:10965]	-
ENSG00000228623	2.07678	10.6064	-2.28762	0.041032	1	ZNF883	9	112957722	113012227	-	5626	transcribed_unprocessed_pseudogene	zinc finger protein 883 [Source:HGNC Symbol;Acc:HGNC:27271]	-
ENSG00000268756	2.07678	10.6064	-2.28762	0.041032	1	AC104534.1	19	38820166	38823223	+	566	antisense	novel transcript, antisense to ECH1	-
ENSG00000244257	2.07678	10.6064	-2.28762	0.041032	1	PKD1P1	16	16310341	16334190	+	6805	unprocessed_pseudogene	polycystin 1, transient receptor potential channel interacting pseudogene 1 [Source:HGNC Symbol;Acc:HGNC:30065]	-
ENSG00000185267	2.07678	10.6064	-2.28762	0.041032	1	CDNF	10	14819250	14838575	-	1733	protein_coding	cerebral dopamine neurotrophic factor [Source:HGNC Symbol;Acc:HGNC:24913]	-
ENSG00000234009	10.3712	27.0029	-1.3705	0.041904	1	RPL5P34	22	42776406	42777296	-	891	processed_pseudogene	ribosomal protein L5 pseudogene 34 [Source:HGNC Symbol;Acc:HGNC:36463]	-
ENSG00000151062	16.5921	39.5413	-1.24697	0.0425719	1	CACNA2D4	12	1791957	1918836	-	7639	protein_coding	calcium voltage-gated channel auxiliary subunit alpha2delta 4 [Source:HGNC Symbol;Acc:HGNC:20202]	-
ENSG00000198673	3.11357	12.5354	-1.96866	0.0439913	1	FAM19A2	12	61708259	62279150	-	9255	protein_coding	family with sequence similarity 19 member A2, C-C motif chemokine like [Source:HGNC Symbol;Acc:HGNC:21589]	-
ENSG00000274528	3.11357	12.5354	-1.96866	0.0439913	1	AC090970.2	15	52017167	52018032	-	866	sense_intronic	novel transcript	-
ENSG00000279539	6.22398	19.2869	-1.61329	0.0451175	1	AC006486.2	19	42242775	42244973	+	2199	TEC	TEC	-
ENSG00000275703	5.18717	17.3579	-1.71968	0.045436	1	U47924.3	12	6899752	6900212	+	461	lincRNA	novel transcript	-
ENSG00000163435	5.18717	17.3579	-1.71968	0.045436	1	ELF3	1	202007945	202017188	+	7191	protein_coding	E74 like ETS transcription factor 3 [Source:HGNC Symbol;Acc:HGNC:3318]	ETS
